# Supplementary material for: Mapping the locus for ocular melanosis in Cairn Terriers
Source: Vet Ophthalmol. 2024 Oct 24;29(1):e13291. doi: 10.1111/vop.13291 (PMC12748030; doi:10.1111/vop.13291)
Supplement: Supplementary file 2 — Tables S1–S6 [file VOP-29-0-s001.xlsx]

## Sheet: Table S1
Table S1. Dogs used in GWAS Study
Dog	OM Status	Age at Last Exam	Sex	Glaucoma Status	Haplotype Zygosity1
CA2	A	12	F	Yes	N
CA6	A	9	F	Yes	A
CA12	A	12	F	No	A
CA13*	U	15	F	No	-
CA16	A	11	F	Yes	A
CA23	A	13	M	No	A
CA28	A	8	M	Yes	A
CA36*	A	12	F	No	-
CA43	A	9	F	Yes	A
CA44	A	5	M	Yes	A
CA45	U	11	M	No	-
CA52	U	13	F	No	-
CA54	U	9	F	No	-
CA57	U	12	M	No	-
CA66	A	14	F	No	H
CA68	A	11	F	Yes	A
CA76	A	11	M	No	A
CA81	U	9	F	No	-
CA90	A	12	M	Yes	A
CA124	U	13	M	No	-
CA138	A	13	F	No	N
CA142*	U	9	F	No	-
CA148	A	11	F	Yes	H
CA150	A	10	M	Yes	A
CA158	A	15	F	Yes	H
CA167	A	14	M	No	H
CA175	A	9	F	Yes	H
CA178	U	9	F	No	-
CA188	A	13	F	Yes	N
CA190	A	10	F	Yes	H
CA193	U	10	F	No	-
CA194	A	14	M	No	A
CA195	A	12	F	No	H
CA196	U	9	F	No	-
CA197	U	15	M	No	-
CA198	U	12	M	No	-
CA204	U	12	F	No	-
CA208	A	10	F	No	H
CA216	A	10	M	Yes	H
CA217	A	11	M	Yes	H
CA229	U	16	M	No	-
CA239	A	11	F	No	H
CA240	A	14	M	Yes	A
CA245	U	15	F	No	-
CA251	U	13	F	No	-
CA314	A	12	F	No	H
CA318	U	11	M	No	-
CA366	U	7	F	No	-
CA367	U	10	M	No	-
CA369	U	12	M	No	-
CA370*	U	12	F	No	-
CA374*	U	12	F	No	-
CA390	U	14	M	No	-
CA393	U	13	F	No	-
CA394	U	13	M	No	-
CA405	A	12	F	No	A
CA423	A	8	M	No	A
CA424	A	14	F	Yes	H
CA483	A	Unknown	F	Unknown	H
CA486	A	13	F	No	H
CA488	A	9	F	No	A
CA489	A	12	F	Yes	A
CA490	A	12	M	Yes	H
CA491	A	8	M	No	A
CA494	A	10	M	Yes	A
CA509	A	12	F	Yes	A
CA511	A	8	F	Yes	H
CA518	A	10	F	Yes	N
CA524	A	9	F	Yes	H
CA540	U	11	F	No	-
CA541	A	10	F	Yes	A
CA558	U	16	M	No	-
CA582	A	10	F	Yes	H
CA593	U	14	F	No	-
CA595	A	16	F	No	A
CA599	A	12	M	No	H
CA602	U	16	F	No	-
CA605	A	10	M	No	H
CA606	A	12	F	Yes	H
CA611	U	7	M	No	-
CA614	A	14	F	Yes	H
CA615	A	14	M	Yes	N
CA616	A	11	F	Yes	H
CA617	A	12	F	Yes	N
CA618	A	10	F	Yes	N
CA619	A	18	M	Unknown	N
CA620	A	10	M	Yes	A
CA622	A	12	M	Yes	A
CA624	A	8	F	Yes	N
CA625	A	13	F	Yes	A
CA626	A	16	F	No	N
CA628	A	11	M	Yes	A
CA630	A	9	M	Yes	H
CA631	A	6	M	Yes	H
Dogs marked with * were pruned from the final dataset due to poor genotyping rates
1. N = does not contain haplotype, A= homozygous for the haplotype associated with OM disease, H= heterozygous for the haplotype associate with OM disease

## Sheet: Table S2
Table S2. Phased haplotype data from GWAS genotypes of affected Cairn Terriers
CHR	Position	CA6		CA12		CA16		CA23		CA625		CA628		CA28		CA43		CA44		CA68		CA76		CA90		CA150		CA194		CA405		CA423		CA488		CA489		CA491		CA494		CA509		CA541		CA595		CA620
11	45687166	1	1	1	1	1	1	1	1	1	1	1	1	1	1	1	1	1	1	1	1	1	1	1	1	1	1	1	1	1	1	1	1	1	1	1	1	1	1	1	1	1	1	0	0	1	1	1	1
11	45700110	1	1	1	1	1	1	1	1	1	1	1	1	1	1	1	1	1	1	1	1	1	1	1	1	1	1	1	1	1	1	1	1	1	1	1	1	1	1	1	1	1	1	0	0	1	1	1	1
11	45705131	1	1	1	1	1	1	1	1	1	1	1	1	1	1	1	1	1	1	1	1	1	1	1	1	1	1	1	1	1	1	1	1	1	1	1	1	1	1	1	1	1	1	0	0	1	1	1	1
11	45723738	1	1	1	1	1	1	1	1	1	1	1	1	1	1	1	1	1	1	1	1	1	1	1	1	1	1	1	1	1	1	1	1	1	1	1	1	1	1	1	1	1	1	1	1	1	1	1	1
11	45727679	1	1	1	1	1	1	1	1	1	1	1	1	1	1	1	1	1	1	1	1	1	1	1	1	1	1	1	1	1	1	1	1	1	1	1	1	1	1	1	1	1	1	1	1	1	1	1	1
11	45742693	1	1	1	1	1	1	1	1	1	1	1	1	1	1	1	1	1	1	1	1	1	1	1	1	1	1	1	1	1	1	1	1	1	1	1	1	1	1	1	1	1	1	1	1	1	1	1	1
11	45746759	1	1	1	1	1	1	1	1	1	1	1	1	1	1	1	1	1	1	1	1	1	1	1	1	1	1	1	1	1	1	1	1	1	1	1	1	1	1	1	1	1	1	1	1	1	1	1	1
11	45787728	1	1	1	1	1	1	1	1	1	1	1	1	1	1	1	1	1	1	1	1	1	1	1	1	1	1	1	1	1	1	1	1	1	1	1	1	1	1	1	1	1	1	1	1	1	1	1	1
11	45818243	1	1	1	1	1	1	1	1	1	1	1	1	1	1	1	1	1	1	1	1	1	1	1	1	1	1	1	1	1	1	1	1	1	1	1	1	1	1	1	1	1	1	0	0	1	1	1	1
11	45841340	1	1	1	1	1	1	1	1	1	1	1	1	1	1	1	1	1	1	1	1	1	1	1	1	1	1	1	1	1	1	1	1	1	1	1	1	1	1	1	1	1	1	0	0	1	1	1	1
11	45865318	1	1	1	1	1	1	1	1	1	1	1	1	1	1	1	1	1	1	1	1	1	1	1	1	1	1	1	1	1	1	1	1	1	1	1	1	1	1	1	1	1	1	0	0	1	1	1	1
11	45963920	1	1	1	1	1	1	1	1	1	1	1	1	1	1	1	1	1	1	1	1	1	1	1	1	1	1	1	1	1	1	1	1	1	1	1	1	1	1	1	1	1	1	1	1	1	1	1	1
11	45976575	1	1	1	1	1	1	1	1	1	1	1	1	1	1	1	1	1	1	1	1	1	1	1	1	1	1	1	1	1	1	1	1	1	1	1	1	1	1	1	1	1	1	1	1	1	1	1	1
11	46000123	1	1	1	1	1	1	1	1	1	1	1	1	1	1	1	1	1	1	1	1	1	1	1	1	1	1	1	1	1	1	1	1	1	1	1	1	1	1	1	1	1	1	1	1	1	1	1	1
11	46024607	1	1	1	1	1	1	1	1	1	1	1	1	1	1	1	1	1	1	1	1	1	1	1	1	1	1	1	1	1	1	1	1	1	1	1	1	1	1	1	1	1	1	1	1	1	1	1	1
11	46028581	1	1	1	1	1	1	1	1	1	1	1	1	1	1	1	1	1	1	1	1	1	1	1	1	1	1	1	1	1	1	1	1	1	1	1	1	1	1	1	1	1	1	1	1	1	1	1	1
11	46039397	1	1	1	1	1	1	1	1	1	1	1	1	1	1	1	1	1	1	1	1	1	1	1	1	1	1	1	1	1	1	1	1	1	1	1	1	1	1	1	1	1	1	1	1	1	1	1	1
11	46139867	1	1	1	1	1	1	1	1	1	1	1	1	1	1	1	1	1	1	1	1	1	1	1	1	1	1	1	1	1	1	1	1	1	1	1	1	1	1	1	1	1	1	1	1	1	1	1	1
11	46144091	1	1	1	1	1	1	1	1	1	1	1	1	1	1	1	1	1	1	1	1	1	1	1	1	1	1	1	1	1	1	1	1	1	1	1	1	1	1	1	1	1	1	1	1	1	1	1	1
11	46161859	1	1	1	1	1	1	1	1	1	1	1	1	1	1	1	1	1	1	1	1	1	1	1	1	1	1	1	1	1	1	1	1	1	1	1	1	1	1	1	1	1	1	1	1	1	1	1	1
11	46167806	1	1	1	1	1	1	1	1	1	1	1	1	1	1	1	1	1	1	1	1	1	1	1	1	1	1	1	1	1	1	1	1	1	1	1	1	1	1	1	1	1	1	1	1	1	1	1	1
11	46177831	1	1	1	1	1	1	1	1	1	1	1	1	1	1	1	1	1	1	1	1	1	1	1	1	1	1	1	1	1	1	1	1	1	1	1	1	1	1	1	1	1	1	1	1	1	1	1	1
11	46188527	1	1	1	1	1	1	1	1	1	1	1	1	1	1	1	1	1	1	1	1	1	1	1	1	1	1	1	1	1	1	1	1	1	1	1	1	1	1	1	1	1	1	1	1	1	1	1	1
11	46209752	1	1	1	1	1	1	1	1	1	1	1	1	1	1	1	1	1	1	1	1	1	1	1	1	1	1	1	1	1	1	1	1	1	1	1	1	1	1	1	1	1	1	1	1	1	1	1	1
11	46229701	1	1	1	1	1	1	1	1	1	1	1	1	1	1	1	1	1	1	1	1	1	1	1	1	1	1	1	1	1	1	1	1	1	1	1	1	1	1	1	1	1	1	1	1	1	1	1	1
11	46235764	1	1	1	1	1	1	1	1	1	1	1	1	1	1	1	1	1	1	1	1	1	1	1	1	1	1	1	1	1	1	1	1	1	1	1	1	1	1	1	1	1	1	1	1	1	1	1	1
11	46247032	1	1	1	1	1	1	1	1	1	1	1	1	1	1	1	1	1	1	1	1	1	1	1	1	1	1	1	1	1	1	1	1	1	1	1	1	1	1	1	1	1	1	1	1	1	1	1	1
11	46273926	1	1	1	1	1	1	1	1	1	1	1	1	1	1	1	1	1	1	1	1	1	1	1	1	1	1	1	1	1	1	1	1	1	1	1	1	1	1	1	1	1	1	1	1	1	1	1	1
11	46296298	1	1	1	1	1	1	1	1	1	1	1	1	1	1	1	1	1	1	1	1	1	1	1	1	1	1	1	1	1	1	1	1	1	1	1	1	1	1	1	1	1	1	1	1	1	1	1	1
11	46303907	1	1	1	1	1	1	1	1	1	1	1	1	1	1	1	1	1	1	1	1	1	1	1	1	1	1	1	1	1	1	1	1	1	1	1	1	1	1	1	1	1	1	1	1	1	1	1	1
11	46345016	1	1	1	1	1	1	1	1	1	1	1	1	1	1	1	1	1	1	1	1	1	1	1	1	1	1	1	1	1	1	1	1	1	1	1	1	1	1	1	1	1	1	1	1	1	1	1	1
11	46382061	1	1	1	1	1	1	1	1	1	1	1	1	1	1	1	1	1	1	1	1	1	1	1	1	1	1	1	1	1	1	1	1	1	1	1	1	1	1	1	1	1	1	1	1	1	1	1	1
11	46384020	1	1	1	1	1	1	1	1	1	1	1	1	1	1	1	1	1	1	1	1	1	1	1	1	1	1	1	1	1	1	1	1	1	1	1	1	1	1	1	1	1	1	1	1	1	1	1	1
11	46419078	1	1	1	1	1	1	1	1	1	1	1	1	1	1	1	1	1	1	1	1	1	1	1	1	1	1	1	1	1	1	1	1	1	1	1	1	1	1	1	1	1	1	1	1	1	1	1	1
11	46446840	1	1	1	1	1	1	1	1	1	1	1	1	1	1	1	1	1	1	1	1	1	1	1	1	1	1	1	1	1	1	1	1	1	1	1	1	1	1	1	1	1	1	1	1	1	1	1	1
11	46529101	0	0	0	0	0	0	0	0	0	0	0	0	0	0	0	0	0	0	0	0	0	0	0	0	0	0	0	0	0	0	0	0	0	0	0	0	0	0	0	0	0	0	0	0	0	0	0	0
11	46542840	0	0	0	0	0	0	0	0	0	0	0	0	0	0	0	0	0	0	0	0	0	0	0	0	0	0	0	0	0	0	0	0	0	0	0	0	0	0	0	0	0	0	0	0	0	0	0	0
11	46551069	0	0	0	0	0	0	0	0	0	0	0	0	0	0	0	0	0	0	0	0	0	0	0	0	0	0	0	0	0	0	0	0	0	0	0	0	0	0	0	0	0	0	0	0	0	0	0	0
11	46556872	0	0	0	0	0	0	0	0	0	0	0	0	0	0	0	0	0	0	0	0	0	0	0	0	0	0	0	0	0	0	0	0	0	0	0	0	0	0	0	0	0	0	0	0	0	0	0	0
11	46570219	0	0	0	0	0	0	0	0	0	0	0	0	0	0	0	0	0	0	0	0	0	0	0	0	0	0	0	0	0	0	0	0	0	0	0	0	0	0	0	0	0	0	0	0	0	0	0	0
11	46582774	0	0	0	0	0	0	0	0	0	0	0	0	0	0	0	0	0	0	0	0	0	0	0	0	0	0	0	0	0	0	0	0	0	0	0	0	0	0	0	0	0	0	0	0	0	0	0	0
11	46602037	0	0	0	0	0	0	0	0	0	0	0	0	0	0	0	0	0	0	0	0	0	0	0	0	0	0	0	0	0	0	0	0	0	0	0	0	0	0	0	0	0	0	0	0	0	0	0	0
11	46613964	0	0	0	0	0	0	0	0	0	0	0	0	0	0	0	0	0	0	0	0	0	0	0	0	0	0	0	0	0	0	0	0	0	0	0	0	0	0	0	0	0	0	0	0	0	0	0	0
11	46653851	0	0	0	0	0	0	0	0	0	0	0	0	0	0	0	0	0	0	0	0	0	0	0	0	0	0	0	0	0	0	0	0	0	0	0	0	0	0	0	0	0	0	0	0	0	0	0	0
11	46664317	0	0	0	0	0	0	0	0	0	0	0	0	0	0	0	0	0	0	0	0	0	0	0	0	0	0	0	0	0	0	0	0	0	0	0	0	0	0	0	0	0	0	0	0	0	0	0	0
11	46677722	0	0	0	0	0	0	0	0	0	0	0	0	0	0	0	0	0	0	0	0	0	0	0	0	0	0	0	0	0	0	0	0	0	0	0	0	0	0	0	0	0	0	0	0	0	0	0	0
11	46688800	0	0	0	0	0	0	0	0	0	0	0	0	0	0	0	0	0	0	0	0	0	0	0	0	0	0	0	0	0	0	0	0	0	0	0	0	0	0	0	0	0	0	0	0	0	0	0	0
11	46697017	0	0	0	0	0	0	0	0	0	0	0	0	0	0	0	0	0	0	0	0	0	0	0	0	0	0	0	0	0	0	0	0	0	0	0	0	0	0	0	0	0	0	0	0	0	0	0	0
11	46705386	0	0	0	0	0	0	0	0	0	0	0	0	0	0	0	0	0	0	0	0	0	0	0	0	0	0	0	0	0	0	0	0	0	0	0	0	0	0	0	0	0	0	0	0	0	0	0	0
11	46741994	1	1	1	1	1	1	1	1	1	1	1	1	1	1	1	1	1	1	1	1	1	1	1	1	1	1	1	1	1	1	1	1	1	1	1	1	1	1	1	1	1	1	1	1	1	1	1	1
11	46754367	1	1	1	1	1	1	1	1	1	1	1	1	1	1	1	1	1	1	1	1	1	1	1	1	1	1	1	1	1	1	1	1	1	1	1	1	1	1	1	1	1	1	1	1	1	1	1	1
11	46773245	1	1	1	1	1	1	1	1	1	1	1	1	1	1	1	1	1	1	1	1	1	1	1	1	1	1	1	1	1	1	1	1	1	1	1	1	1	1	1	1	1	1	1	1	1	1	1	1
11	46777880	1	1	1	1	1	1	1	1	1	1	1	1	1	1	1	1	1	1	1	1	1	1	1	1	1	1	1	1	1	1	1	1	1	1	1	1	1	1	1	1	1	1	1	1	1	1	1	1
11	46785732	1	1	1	1	1	1	1	1	1	1	1	1	1	1	1	1	1	1	1	1	1	1	1	1	1	1	1	1	1	1	1	1	1	1	1	1	1	1	1	1	1	1	1	1	1	1	1	1
11	46815031	1	1	1	1	1	1	1	1	1	1	1	1	1	1	1	1	1	1	1	1	1	1	1	1	1	1	1	1	1	1	1	1	1	1	1	1	1	1	1	1	1	1	1	1	1	1	1	1
11	46832280	1	1	1	1	1	1	1	1	1	1	1	1	1	1	1	1	1	1	1	1	1	1	1	1	1	1	1	1	1	1	1	1	1	1	1	1	1	1	1	1	1	1	1	1	1	1	1	1
11	46848407	1	1	1	1	1	1	1	1	1	1	1	1	1	1	1	1	1	1	1	1	1	1	1	1	1	1	1	1	1	1	1	1	0	1	1	1	1	1	1	1	1	1	1	1	1	1	1	1
11	46862834	1	1	1	1	1	1	1	1	1	1	1	1	1	1	1	1	1	1	1	1	1	1	1	1	1	1	1	1	1	1	1	1	1	1	1	1	1	1	1	1	1	1	1	1	1	1	1	1
11	47300527	1	1	1	1	1	1	1	1	1	1	1	1	1	1	1	1	1	1	1	1	1	1	1	1	1	1	1	1	1	1	1	1	1	1	1	1	1	1	1	1	1	1	1	1	1	1	1	1
11	47309238	1	1	1	1	1	1	1	1	1	1	1	1	1	1	1	1	1	1	1	1	1	1	1	1	1	1	1	1	1	1	1	1	1	1	1	1	1	1	1	1	1	1	1	1	1	1	1	1
11	47356270	1	1	1	1	1	1	1	1	1	1	1	1	1	1	1	1	1	1	1	1	1	1	1	1	1	1	1	1	1	1	1	1	0	1	1	1	1	1	1	1	1	1	1	1	1	1	1	1
11	47367297	1	1	1	1	1	1	1	1	1	1	1	1	1	1	1	1	1	1	1	1	1	1	1	1	1	1	1	1	1	1	1	1	0	1	1	1	1	1	1	1	1	1	1	1	1	1	1	1
11	47372005	1	1	1	1	1	1	1	1	1	1	1	1	1	1	1	1	1	1	1	1	1	1	1	1	1	1	1	1	1	1	1	1	0	1	1	1	1	1	1	1	1	1	1	1	1	1	1	1
11	47398568	1	1	1	1	1	1	1	1	1	1	1	1	1	1	1	1	1	1	1	1	1	1	1	1	1	1	1	1	1	1	1	1	0	1	1	1	1	1	1	1	1	1	1	1	1	1	1	1
11	47408603	1	1	1	1	1	1	1	1	1	1	1	1	1	1	1	1	1	1	1	1	1	1	1	1	1	1	1	1	1	1	1	1	0	1	1	1	1	1	1	1	1	1	1	1	1	1	1	1
11	47438773	1	1	1	1	1	1	1	1	1	1	1	1	1	1	1	1	1	1	1	1	1	1	1	1	1	1	1	1	1	1	1	1	0	1	1	1	1	1	1	1	1	1	1	1	1	1	1	1
11	47440942	1	1	1	1	1	1	1	1	1	1	1	1	1	1	1	1	1	1	1	1	1	1	1	1	1	1	1	1	1	1	1	1	0	1	1	1	1	1	1	1	1	1	1	1	1	1	1	1
11	47494272	1	1	1	1	1	1	1	1	1	1	1	1	1	1	1	1	1	1	1	1	1	1	1	1	1	1	1	1	1	1	1	1	0	1	1	1	1	1	1	1	1	1	1	1	1	1	1	1
11	47742448	0	0	0	0	0	0	0	0	0	0	0	0	0	0	0	0	0	0	0	0	0	0	0	0	0	0	0	0	0	0	0	0	1	0	0	0	0	0	0	0	0	0	0	0	0	0	0	0
11	47812578	1	1	1	1	1	1	1	1	1	1	1	1	1	1	1	1	1	1	1	1	1	1	1	1	1	1	1	1	1	1	1	1	1	1	1	1	1	1	1	1	1	1	1	1	1	1	1	1
11	47829086	0	0	0	0	0	0	0	0	0	0	0	0	0	0	0	0	0	0	0	0	0	0	0	0	0	0	0	0	0	0	0	0	1	0	0	0	0	0	0	0	0	0	0	0	0	0	0	0
The black bar separates the affected Cairn Terriers that are homozygous (left) and heterozygous (middle) for the linked haplotype. The gray bar separates the affected allele from the wild type allele in the heterozygous dogs.
The haplotype break point locations are highlighted in yellow. The homozygous dogs need both alleles to show a break point while the heterozygous dogs only needed the break point on the affected allele.
This table is organized for ease of viewing the haplotype breakpoints. The homozygous affected dogs are shown first. These dogs have two copies of the risk-allele and therefore must show a common breakpoint in BOTH alleles (see dog CA622). The black bar separates the homozygouse dogs with the risk-associated haplotype of the heterozygous dogs. In the heterozygous dogs, the risk-associated allele …
[truncated: 52 more columns]

## Sheet: Table S3
Table S3. Genes within the 1.49 MB region and the VarElect scores
Symbol	Category	Matched Phenotypes1	Score2
c9orf72	Protein Coding	melanoma, pigment, melanocyte	2.61
IFNK	Protein Coding	melanoma, pigment, melanocyte	2.38
LINGO2	Protein Coding	melanocyte	0.37
MOB3B	Protein Coding	melanoma, melanocyte	0.75
1. Phenotype keywords: melanoma OR iris OR pigment OR melanosome OR melanocyte OR melanin
2. VarElect assigned score, interesting genes defined with a score of >10, see more about how the score is calculated at https://varelect.genecards.org/about

## Sheet: Table S4
Table S4. Thirty significant SNPs from GWAS
CHR	SNP ID	Position	Allele 1	Allele 0	Pval
11	Affx-206691804	50303636	T	G	6.12636e-08
11	Affx-206394438	46529101	G	A	8.24012e-08
11	Affx-206516281	46542840	G	A	8.24012e-08
11	Affx-205805988	46556872	C	T	8.24012e-08
11	Affx-206428836	46582774	G	T	8.24012e-08
11	Affx-206785876	46602037	C	T	8.24012e-08
11	Affx-205533504	46653851	A	C	8.24012e-08
11	Affx-205356594	46664317	C	T	8.24012e-08
11	Affx-206584357	46688800	T	C	8.24012e-08
11	Affx-205505377	46705386	A	G	8.24012e-08
11	Affx-205551486	46677722	G	T	8.24012e-08
11	Affx-206636009	46613964	A	G	8.38717e-08
11	Affx-206749547	45700110	T	C	1.08925e-07
11	Affx-206138963	49776145	C	T	1.53043e-07
11	Affx-205990420	49792355	A	C	1.53043e-07
11	Affx-206268472	45190150	C	T	1.72481e-07
11	Affx-206415265	43747423	C	A	2.04871e-07
11	Affx-205996603	46570219	T	C	2.06888e-07
11	Affx-205942171	46247032	G	A	2.38264e-07
11	Affx-206443618	45229669	G	A	2.50732e-07
11	Affx-206401219	46229701	G	A	2.73941e-07
11	Affx-205992535	46551069	T	C	2.87254e-07
11	Affx-205667700	46697017	G	A	2.87254e-07
11	Affx-206244850	52971776	G	A	3.3514e-07
11	Affx-205796705	45053196	C	T	3.35823e-07
11	Affx-205744826	49723645	A	G	3.54433e-07
11	Affx-206662265	46161859	G	A	3.60767e-07
11	Affx-206144623	52832404	C	A	3.76699e-07
11	Affx-205846429	52256509	T	C	4.00797e-07
11	Affx-206501758	52524551	T	C	4.3892e-07

## Sheet: Table S5
Table S5. PCR and Sequencing primers
Gene	Exon	Coding	Primer F	Primer R	Product Size
c9orf72	Exon 1+	N
	Exon 2	N	CCTAAAGCCAAACAGAGCCC	GCGTGGTTGGTTACTAGTGTG	716
	Exon 3	Y	CCTTTAGGCGTTATGATGAAGA	ACCTGCCATGCTAGTCGAAT	827
	Exon 4	Y	GGGCTTGGTGGTGTTTGATAG	TTCTGCCCTAACGTGGAAAG	225
	Exon 5	Y	ATAGAGAATAGTATGCACGACAA	GCGTTACCTTCATTGTCAGA	237
	Exon 6	Y	TTCCAAATTGTGTCATAGTGAGC	TGCTTAGAAATTAGGGCAATGTG	264
	Exon 7	Y	GATCATCTTGACTGCAACCTAAC	TCTCTGTGAAAGGCCTGAGG	358
	Exon 8	Y	TGCTTTCACTTGTGACAAATGG	TGATAAGCAAACCAGTGGCC	210
	Exon 9	Y	TTCCTTCCTTTCAAACACAG	TTCCACAATATCTTATGAACATC	678
	Exon 10	Y	GCTAACGCCCATTAACAATC	TGGAAGGTAGCCATTTCAAC	299
	Exon 11	Y	CAAGGTCTATCTTCAGGTTCCG	TCAACACAGTGATAGAAACATGC	373
	Exon 12	Y	TTCCCACACTGCCAAGCTAC	AGTTTCTACTCGTCCTTCACAG	450
IFNK	Exon 1	Y	AGAGGCACATGAAGGAATCC	AAATCACTGCCACTCCAACG	828
	Exon 2	N	TCCTTCATCTGCATTAATCCA	TCTGTTGATGAGTTGTTTTTACT	395
LINGO2&	Exon 1+	N
	Exon 2	N	TTCCCAAGAGTTTTTGTTTCA	CATTCTCCAAAGGCCAACAT	175
	Exon 3	N	TCCTCAAGTCACTTTGGAGC	TTGCTCTAAACACACTCTTTCAC	295
	Exon 4	N	GTGACGAATACCACCTTCC	GGTTCATCCCTGTTGTGTTTC	420
	Exon 5	N	GCTGGACCTAGGACATGGTT	TGATCAGATGCCTTCCTCAA	251
	Exon 6.1	Y	TGCTGATGGGGTTGTAGGAG	GCCATTGACCTCTGTTGCTT	1254
	Exon 6.1*		CATAATTAAGGAAGCAAG		na
	Exon 6.1*			GCTGAGCTTGGAGCAGCT	na
	Exon 6.2	Y	CTTCCATGGACCCTGCTTTG	ACTGGATATGATGCCTGCCA	1240
	Exon 6.2*			CCTTGGAAATCCGCTTTG	na
MOB3B	Exon 1+	N
	Exon 2	Y	CCAAGGCAATGTTCCCTAGC	GCCTGAAGCGACATGGAAATC	982
	Exon 3	Y	TGCTGTGACAAATGGCTGAG	CACATGTGTTCCTGGGCTTC	360
	Exon 4	Y	GCCAGTTGACAAGACCGAAG	TGGGCCATGCTTGTGATTTC	537
MIR876	Exon 1	N	ACCAGGGATCTCTTCACCTTC	TGAGCATACTTCAGTTGATTGTG	362
+ Exons were >80% GC content
& LINGO2 exon 6 is large and was amplified in multiple products.
* Denotes internal primers used for sequencing

## Sheet: Table S6
Table S6. Identified SNVs in coding regions of positioal candidate genes
Gene	SNP Location	Effect	RS#	Frequency1	canfam4 genotype	canfam6 genotype	OM-affected genotype
c9orf72	chr11:45912389	missense	rs851411355	0.183	C/C	T/T	T/T
IFNK	chr11:45880955	synonymous	rs852110534	0.571	T/T	C/C	C/C
LINGO2	chr11:46238871	missense	rs22068761	0.585	G/G	C/C	C/C
MOB3B	chr11:45727899	synonymous	rs22135547	0.181	A/A	G/G	G/G
1. Frequency of OM-affected dog genotype of SNV from ensemble genome browser variation table. 218 dog genotypes, various breeds. Does not include dogs from this paper.
